# Supplementary material for: How to Choose the Biologic Therapy in a Bio-naïve Patient with Inflammatory Bowel Disease
Source: J Clin Med. 2022 Feb 4;11(3):829. doi: 10.3390/jcm11030829 (PMC8837085; doi:10.3390/jcm11030829)
Supplement: Supplementary file 1 [file jcm-11-00829-s001.zip]

Archive with 1 entries (1 files):
- jcm-1523710-supplementary.pdf
